# Supplementary material for: Modular epistasis and the compensatory evolution of gene deletion mutants
Source: PLoS Genet. 2019 Feb 15;15(2):e1007958. doi: 10.1371/journal.pgen.1007958 (PMC6395002; doi:10.1371/journal.pgen.1007958)
Supplement: S1 Table — Mean correlation in genetic interaction profiles between genes in each module. Correlations from Data file S3 in Costanzo et al. [3]. (TSV) [file pgen.1007958.s009.tsv]

Module	Genes	Correlation
Central metabolism 1	2	0.28
Central metabolism 2	3	0.36
Electron transport chain	3	0.23
Elongator complex	5	0.41
Golgi/endosome/vacuole 1	2	0.63
Golgi/endosome/vacuole 2	3	0.59
Kinetochore	3	0.33
Morphogenesis	2	0.47
Nuclear migration	2	0.54
Peripheral metabolism	3	0.21
RNA processing	2	0.72
