# Supplementary material for: Modular epistasis and the compensatory evolution of gene deletion mutants
Source: PLoS Genet. 2019 Feb 15;15(2):e1007958. doi: 10.1371/journal.pgen.1007958 (PMC6395002; doi:10.1371/journal.pgen.1007958)
Supplement: S2 Table — Successful reversions/attempts for evolved populations descended from different gene deletion mutants. (TSV) [file pgen.1007958.s010.tsv]

Module	Gene	Reversions	Attempts
Central metabolism 1	HXK2/YGL253W	3	7
Central metabolism 1	TPS1/YBR126C	2	9
Central metabolism 2	LAT1/YNL071W	0	9
Central metabolism 2	PDA1/YER178W	6	7
Central metabolism 2	PDB1/YBR221C	0	8
Electron transport chain	COQ2/YNR041C	3	8
Electron transport chain	COX14/YML129C	3	7
Electron transport chain	COX6/YHR051W	6	7
Elongator complex	ELP4/YPL101W	6	8
Elongator complex	ELP6/YMR312W	3	7
Elongator complex	KTI12/YKL110C	5	8
Elongator complex	NCS2/YNL119W	3	6
Elongator complex	UBA4/YHR111W	3	7
Golgi/endosome/vacuole 1	GET1/YGL020C	0	6
Golgi/endosome/vacuole 1	GET2/YER083C	1	7
Golgi/endosome/vacuole 2	PEP8/YJL053W	3	6
Golgi/endosome/vacuole 2	VPS29/YHR012W	5	6
Golgi/endosome/vacuole 2	VPS35/YJL154C	4	7
Kinetochore	CHL4/YDR254W	6	8
Kinetochore	CTF19/YPL018W	4	6
Kinetochore	IML3/YBR107C	5	6
Morphogenesis	ARC18/YLR370C	1	7
Morphogenesis	SHE4/YOR035C	2	6
Nuclear migration	ARP1/YHR129C	0	8
Nuclear migration	NIP100/YPL174C	1	8
Peripheral metabolism	ERG3/YLR056W	4	7
Peripheral metabolism	ERG5/YMR015C	2	9
Peripheral metabolism	ERG6/YML008C	0	8
RNA processing	LSM1/YJL124C	0	7
RNA processing	PAT1/YCR077C	3	7
