# Supplementary material for: Modular epistasis and the compensatory evolution of gene deletion mutants
Source: PLoS Genet. 2019 Feb 15;15(2):e1007958. doi: 10.1371/journal.pgen.1007958 (PMC6395002; doi:10.1371/journal.pgen.1007958)
Supplement: S3 Table — Interaction clusters that were independently mutated in at least two different populations. The Ras/cAMP and mating pathways (interactions clusters 1 and 2, respectively) were assigned by hand since neither pathway is well represented in the genetic interaction map. (TSV) [file pgen.1007958.s011.tsv]

Module	Gene	Populations
1	IRA1	5
1	IRA2	3
1	PDE2	7
1	RAS2	2
2	STE11	7
2	STE4	3
2	STE5	4
2	STE50	1
2	STE7	2
3	EAP1	1
3	KAP104	1
4	ADE4	4
4	ADE6	1
4	ADE8	1
5	CIN8	1
5	HCM1	1
6	ATP1	1
6	ATP2	2
6	COX15	1
7	SSK1	1
7	SSK2	1
8	CCT4	1
8	CCT5	1
9	PAT1	1
9	PTC6	1
10	CSF1	1
10	CWH41	1
10	OST6	1
11	BEM2	1
11	CHS6	1
11	CLA4	1
