# Supplementary material for: Modular epistasis and the compensatory evolution of gene deletion mutants
Source: PLoS Genet. 2019 Feb 15;15(2):e1007958. doi: 10.1371/journal.pgen.1007958 (PMC6395002; doi:10.1371/journal.pgen.1007958)
Supplement: S1 Data — (TSV) [file pgen.1007958.s012.tsv]

Founder	Population	Fitness
HXK2	1	-0.162701
HXK2	1	-0.15836
HXK2	1	-0.14463
HXK2	2	-0.0960963
HXK2	2	-0.105203
HXK2	2	-0.109513
HXK2	3	-0.0690389
HXK2	3	-0.0689034
HXK2	3	-0.074909
HXK2	4	-0.0868958
HXK2	4	-0.087436
HXK2	4	-0.0869865
HXK2	5	-0.084601
HXK2	5	-0.0836861
HXK2	5	-0.0919773
HXK2	6	-0.0661306
HXK2	6	-0.0581727
HXK2	6	-0.0600294
HXK2	7	-0.126694
HXK2	7	-0.123547
HXK2	7	-0.11794
HXK2	8	-0.126303
HXK2	8	-0.137727
HXK2	8	-0.13696
HXK2	9	-0.115157
HXK2	9	-0.102132
HXK2	9	-0.115425
HXK2	10	-0.110967
HXK2	10	-0.112463
HXK2	10	-0.115265
HXK2	11	-0.125041
HXK2	11	-0.126252
HXK2	11	-0.118298
HXK2	12	-0.129206
HXK2	12	-0.135808
HXK2	12	-0.135138
HXK2	13	-0.0859856
HXK2	13	-0.0816327
HXK2	13	-0.0863828
HXK2	14	-0.074128
HXK2	14	-0.0739296
HXK2	14	-0.0739701
HXK2	15	-0.113525
HXK2	15	-0.112598
HXK2	15	-0.121526
HXK2	16	-0.129457
HXK2	16	-0.128252
HXK2	16	-0.130696
HXK2	17	-0.127698
HXK2	17	-0.127883
HXK2	17	-0.126069
HXK2	18	-0.156623
HXK2	18	-0.169937
HXK2	18	-0.170086
TPS1	19	-0.0624382
TPS1	19	-0.0713934
TPS1	19	-0.072059
TPS1	20	-0.0113367
TPS1	20	-0.022857
TPS1	20	-0.0218042
TPS1	21	-0.014387
TPS1	21	-0.0180484
TPS1	21	-0.0163082
TPS1	22	-0.077655
TPS1	22	-0.0765582
TPS1	22	-0.0794341
TPS1	23	-0.00880293
TPS1	23	-0.0056589
TPS1	23	-0.0081532
TPS1	24	-0.0240589
TPS1	24	-0.0227474
TPS1	24	-0.0226046
TPS1	25	-0.00191832
TPS1	25	-0.00169333
TPS1	25	-0.00686955
TPS1	26	-0.00626078
TPS1	26	-0.0115515
TPS1	26	-0.00838727
TPS1	27	-0.0132532
TPS1	27	-0.0193085
TPS1	27	-0.0231648
TPS1	28	-0.00369364
TPS1	28	-0.00602024
TPS1	28	-0.00606029
TPS1	29	-0.0267101
TPS1	29	-0.0310995
TPS1	29	-0.0319831
TPS1	30	-0.0254795
TPS1	30	-0.0235265
TPS1	30	-0.0212732
TPS1	31	-0.0166882
TPS1	31	-0.0130035
TPS1	31	-0.0237185
TPS1	32	-0.0294298
TPS1	32	-0.0319048
TPS1	32	-0.0324183
TPS1	33	-0.00884411
TPS1	33	-0.0130736
TPS1	33	-0.00804811
TPS1	34	-0.0199237
TPS1	34	-0.017358
TPS1	34	-0.0181849
TPS1	35	-0.0354683
TPS1	35	-0.0247801
TPS1	35	-0.0371042
TPS1	36	-0.0940577
TPS1	36	-0.085904
TPS1	36	-0.0842534
TPS1	37	-0.0101053
TPS1	37	-0.0117583
TPS1	37	-0.010539
TPS1	38	-0.0440021
TPS1	38	-0.0372048
TPS1	38	-0.0450249
TPS1	39	-0.0161858
TPS1	39	-0.0120245
TPS1	39	-0.0153471
TPS1	40	0.00481268
TPS1	40	0.0111756
TPS1	40	-0.0489811
LAT1	41	-0.0673173
LAT1	41	-0.0637213
LAT1	41	-0.0497108
LAT1	42	-0.0740434
LAT1	42	-0.0723497
LAT1	42	-0.07317
LAT1	43	-0.0180496
LAT1	43	-0.0156852
LAT1	43	-0.0228112
LAT1	44	-0.066932
LAT1	44	-0.0681134
LAT1	44	-0.0666044
LAT1	45	-0.0677424
LAT1	45	-0.0603372
LAT1	45	-0.0699539
LAT1	46	-0.0421119
LAT1	46	-0.0454557
LAT1	46	-0.041797
LAT1	47	-0.0160445
LAT1	47	-0.0181288
LAT1	47	-0.0145931
LAT1	48	-0.0186424
LAT1	48	-0.0177437
LAT1	48	-0.0146316
LAT1	49	-0.0880126
LAT1	49	-0.0984037
LAT1	49	-0.0922934
LAT1	50	-0.0554805
LAT1	50	-0.0695803
LAT1	50	-0.0747438
LAT1	51	-0.0228092
LAT1	51	-0.0232278
LAT1	51	-0.0236218
LAT1	52	-0.0301393
LAT1	52	-0.0248533
LAT1	52	-0.0317948
LAT1	53	-0.0220476
LAT1	53	-0.0346818
LAT1	53	-0.0347117
LAT1	54	-0.0570431
LAT1	54	-0.0603232
LAT1	54	-0.0673583
LAT1	55	-0.0445787
LAT1	55	-0.0422071
LAT1	55	-0.0452568
LAT1	56	-0.0569001
LAT1	56	-0.0539818
LAT1	56	-0.0629408
LAT1	57	-0.00488255
LAT1	57	-8.04707e-4
LAT1	57	-0.0065824
LAT1	58	-0.0714175
LAT1	58	-0.0652326
LAT1	58	-0.0685613
LAT1	59	-0.0543533
LAT1	59	-0.0495095
LAT1	59	-0.0653015
LAT1	60	-0.0412794
LAT1	60	-0.0410024
LAT1	60	-0.0393923
PDA1	61	0.0353238
PDA1	61	0.0386572
PDA1	61	0.0355587
PDA1	62	0.0241206
PDA1	62	0.028398
PDA1	62	0.0216885
PDA1	63	0.0443126
PDA1	63	0.0479048
PDA1	63	0.0455703
PDA1	64	0.0283594
PDA1	64	0.0306924
PDA1	64	0.0298835
PDA1	65	0.0369436
PDA1	65	0.0379518
PDA1	65	0.0372072
PDA1	66	0.0316711
PDA1	66	0.0345077
PDA1	66	0.0317155
PDA1	67	0.0364346
PDA1	67	0.0348045
PDA1	67	0.03643
PDA1	68	0.0315381
PDA1	68	0.0222569
PDA1	68	0.0287698
PDA1	69	0.0413555
PDA1	69	0.0413803
PDA1	69	0.0413924
PDA1	70	-0.093887
PDA1	70	0.0415499
PDA1	70	0.0430997
PDA1	71	0.0422712
PDA1	71	0.038573
PDA1	71	0.0440018
PDA1	72	0.0390184
PDA1	72	0.0382265
PDA1	72	0.0420156
PDA1	73	0.0117824
PDA1	73	0.0143965
PDA1	73	0.0166963
PDA1	74	0.0439383
PDA1	74	0.0386266
PDA1	74	0.039634
PDA1	75	0.0239216
PDA1	75	0.0234792
PDA1	75	0.0223621
PDA1	76	0.0448971
PDA1	76	0.0433087
PDA1	76	0.0397758
PDA1	77	0.0413785
PDA1	77	0.0396432
PDA1	77	0.0358277
PDA1	78	0.047036
PDA1	78	0.0576673
PDA1	78	0.046924
PDA1	79	0.0372975
PDA1	79	0.0354244
PDA1	79	0.0415847
PDB1	80	-0.0558224
PDB1	80	-0.0600035
PDB1	80	-0.0595436
PDB1	81	NA
PDB1	81	NA
PDB1	81	NA
PDB1	82	-0.0337307
PDB1	82	-0.0125135
PDB1	82	-0.0295683
PDB1	83	-0.0562597
PDB1	83	-0.0528867
PDB1	83	-0.0547525
PDB1	84	-0.0234926
PDB1	84	-0.0226769
PDB1	84	-0.0212178
PDB1	85	-0.0351408
PDB1	85	-0.0337876
PDB1	85	-0.0350298
PDB1	86	-0.0688038
PDB1	86	-0.073313
PDB1	86	-0.0710358
PDB1	87	-0.0706038
PDB1	87	-0.0749745
PDB1	87	-0.0731089
PDB1	88	-0.0621303
PDB1	88	-0.0603151
PDB1	88	-0.0528267
PDB1	89	-0.055888
PDB1	89	-0.0543996
PDB1	89	-0.0577823
PDB1	90	-0.0977347
PDB1	90	-0.0951086
PDB1	90	-0.0986897
PDB1	91	-0.0285556
PDB1	91	-0.026743
PDB1	91	-0.0306635
PDB1	92	-0.0525406
PDB1	92	-0.0546173
PDB1	92	-0.054453
PDB1	93	-0.0456393
PDB1	93	-0.0537169
PDB1	93	-0.0525074
PDB1	94	-0.144817
PDB1	94	-0.146623
PDB1	94	-0.122006
PDB1	95	-0.0498884
PDB1	95	-0.0514946
PDB1	95	-0.0458928
PDB1	96	-0.0483285
PDB1	96	-0.0547271
PDB1	96	-0.0525145
PDB1	97	-0.0424907
PDB1	97	-0.0409843
PDB1	97	-0.0442437
PDB1	98	NA
PDB1	98	NA
PDB1	98	NA
PDB1	99	-0.0769607
PDB1	99	-0.0683055
PDB1	99	-0.0698904
PDB1	100	-0.0639746
PDB1	100	-0.0555159
PDB1	100	-0.066398
COQ2	101	0.0177876
COQ2	101	0.0178264
COQ2	101	0.0193903
COQ2	102	0.00430442
COQ2	102	0.00446936
COQ2	102	8.45773e-5
COQ2	103	-0.00158479
COQ2	103	0.00239493
COQ2	103	-0.00145835
COQ2	104	0.00410962
COQ2	104	NA
COQ2	104	-2.42979e-4
COQ2	105	-0.0264006
COQ2	105	-0.0220741
COQ2	105	-0.0204914
COQ2	106	-0.0107362
COQ2	106	-0.0106683
COQ2	106	-0.0129675
COQ2	107	0.00327128
COQ2	107	0.0045696
COQ2	107	0.00322151
COQ2	108	-0.0167057
COQ2	108	-0.0131121
COQ2	108	-0.00915651
COQ2	109	0.00448245
COQ2	109	0.00465969
COQ2	109	0.00879824
COQ2	110	0.00563726
COQ2	110	0.0032429
COQ2	110	0.00206855
COQ2	111	-0.0237721
COQ2	111	-0.0213518
COQ2	111	-0.0229306
COQ2	112	0.00907491
COQ2	112	0.00513369
COQ2	112	0.00296763
COQ2	113	0.00546495
COQ2	113	0.00590142
COQ2	113	0.00723718
COQ2	114	-0.00105984
COQ2	114	0.00115223
COQ2	114	0.00800183
COQ2	115	0.0116791
COQ2	115	0.00265485
COQ2	115	-0.001489
COQ2	116	0.00860589
COQ2	116	0.00522202
COQ2	116	0.00355448
COQ2	117	0.00906776
COQ2	117	0.00334258
COQ2	117	0.00758848
COQ2	118	-0.0186345
COQ2	118	-0.0254611
COQ2	118	-0.0464319
COQ2	119	-0.0366988
COQ2	119	-0.038248
COQ2	119	-0.0370353
COQ2	120	0.0160716
COQ2	120	0.00123031
COQ2	120	-0.00127101
COX14	121	-0.0302545
COX14	121	-0.0305516
COX14	121	-0.0333011
COX14	122	-0.0348624
COX14	122	-0.0330986
COX14	122	-0.0330048
COX14	123	-0.00324952
COX14	123	0.00161873
COX14	123	-0.00303562
COX14	124	-0.00300084
COX14	124	-0.00414524
COX14	124	-0.00465558
COX14	125	-0.00174048
COX14	125	-0.00938279
COX14	125	-0.00858046
COX14	126	-0.00323341
COX14	126	0.00335003
COX14	126	0.00225683
COX14	127	-0.00634093
COX14	127	8.09454e-4
COX14	127	0.00108259
COX14	128	0.0193138
COX14	128	0.0207274
COX14	128	0.0294905
COX14	129	0.00153482
COX14	129	-0.00531465
COX14	129	0.00105973
COX14	130	-0.015899
COX14	130	-0.0141308
COX14	130	-0.0168056
COX14	131	1.63319e-4
COX14	131	-0.00075540099999999995
COX14	131	-0.00242534
COX14	132	-0.00152094
COX14	132	-0.00247045
COX14	132	-0.00342231
COX14	133	0.00121661
COX14	133	-0.00202846
COX14	133	0.00232215
COX14	134	-0.0179654
COX14	134	-0.018559
COX14	134	-0.0165392
COX14	135	-0.0119172
COX14	135	-0.0170368
COX14	135	-0.0205904
COX14	136	-0.00842564
COX14	136	0.00544472
COX14	136	7.85158e-4
COX14	137	-1.7664e-4
COX14	137	-0.00108722
COX14	137	0.00455191
COX14	138	-0.0139677
COX14	138	-0.0153755
COX14	138	-0.0106234
COX14	139	-0.0247742
COX14	139	-0.0242651
COX14	139	-0.0168418
COX14	140	-0.0149445
COX14	140	-0.0143984
COX14	140	-0.0159412
COX14	141	-0.00652997
COX14	141	-0.0049794
COX14	141	-0.00465843
COX6	142	-0.0298879
COX6	142	-0.02663
COX6	142	-0.0275644
COX6	143	-0.0301523
COX6	143	-0.0355986
COX6	143	-0.0400001
COX6	144	-0.0274828
COX6	144	-0.0282944
COX6	144	-0.0332671
COX6	145	-0.0407049
COX6	145	-0.0366944
COX6	145	-0.0439693
COX6	146	-0.0329383
COX6	146	-0.0311715
COX6	146	-0.0319739
COX6	147	-0.0249773
COX6	147	-0.0244521
COX6	147	-0.0243194
COX6	148	-0.0445174
COX6	148	-0.0545492
COX6	148	-0.0522134
COX6	149	-0.061194
COX6	149	-0.0567141
COX6	149	-0.0555548
COX6	150	-0.0283928
COX6	150	-0.0317513
COX6	150	-0.0310981
COX6	151	-0.0366886
COX6	151	-0.0382489
COX6	151	-0.0385018
COX6	152	-0.0379956
COX6	152	-0.0371933
COX6	152	-0.0433553
COX6	153	-0.0305126
COX6	153	-0.0296823
COX6	153	-0.0320738
COX6	154	-0.0205399
COX6	154	-0.022147
COX6	154	-0.021257
COX6	155	-0.0260817
COX6	155	-0.0256008
COX6	155	-0.0284945
COX6	156	-0.02489
COX6	156	-0.0264068
COX6	156	-0.0273221
COX6	157	-0.0298094
COX6	157	-0.0262212
COX6	157	-0.0266158
COX6	158	-0.0538437
COX6	158	-0.0407942
COX6	158	-0.048414
COX6	159	-0.0284846
COX6	159	-0.0218067
COX6	159	-0.024547
COX6	160	-0.0188712
COX6	160	-0.0157958
COX6	160	-0.0207872
COX6	161	-0.0403881
COX6	161	-0.0418266
COX6	161	-0.00165916
ELP4	162	-0.124526
ELP4	162	-0.139826
ELP4	162	-0.128202
ELP4	163	-0.104291
ELP4	163	-0.104434
ELP4	163	-0.103353
ELP4	164	-0.108116
ELP4	164	-0.119376
ELP4	164	-0.107989
ELP4	165	-0.128047
ELP4	165	-0.129542
ELP4	165	-0.124342
ELP4	166	-0.121355
ELP4	166	-0.1236
ELP4	166	-0.118125
ELP4	167	-0.124094
ELP4	167	-0.114588
ELP4	167	-0.115481
ELP4	168	-0.103421
ELP4	168	-0.112689
ELP4	168	-0.103827
ELP4	169	-0.100889
ELP4	169	-0.108102
ELP4	169	-0.10182
ELP4	170	-0.121512
ELP4	170	-0.127917
ELP4	170	-0.119337
ELP4	171	-0.104652
ELP4	171	-0.102182
ELP4	171	-0.101196
ELP4	172	-0.128
ELP4	172	-0.12809
ELP4	172	-0.125077
ELP4	173	-0.125304
ELP4	173	-0.125407
ELP4	173	-0.109872
ELP4	174	-0.0995127
ELP4	174	-0.102523
ELP4	174	-0.101672
ELP4	175	-0.119448
ELP4	175	-0.117611
ELP4	175	-0.113935
ELP4	176	-0.101854
ELP4	176	-0.110219
ELP4	176	-0.098738
ELP4	177	-0.100499
ELP4	177	-0.0927558
ELP4	177	-0.0940332
ELP4	178	-0.125358
ELP4	178	-0.124699
ELP4	178	-0.129158
ELP4	179	-0.10233
ELP4	179	-0.108692
ELP4	179	-0.0967478
ELP4	180	-0.108014
ELP4	180	-0.103565
ELP4	180	-0.105283
ELP4	181	-0.0950176
ELP4	181	-0.0983241
ELP4	181	-0.0921641
ELP6	182	-0.11072
ELP6	182	-0.104184
ELP6	182	-0.102643
ELP6	183	-0.127424
ELP6	183	-0.12153
ELP6	183	-0.127932
ELP6	184	-0.106583
ELP6	184	-0.0959497
ELP6	184	-0.104927
ELP6	185	-0.128038
ELP6	185	-0.125984
ELP6	185	-0.13556000000000001
ELP6	186	-0.108889
ELP6	186	-0.106407
ELP6	186	-0.103252
ELP6	187	-0.123196
ELP6	187	-0.123786
ELP6	187	-0.12398
ELP6	188	-0.115758
ELP6	188	-0.109903
ELP6	188	-0.10694
ELP6	189	-0.121748
ELP6	189	-0.122805
ELP6	189	-0.125636
ELP6	190	-0.113602
ELP6	190	-0.108489
ELP6	190	-0.100168
ELP6	191	-0.0951674
ELP6	191	-0.111365
ELP6	191	-0.106953
ELP6	192	-0.111631
ELP6	192	-0.121385
ELP6	192	-0.124245
ELP6	193	-0.125609
ELP6	193	-0.130371
ELP6	193	-0.120972
ELP6	194	-0.101922
ELP6	194	-0.107025
ELP6	194	-0.102372
ELP6	195	-0.122513
ELP6	195	-0.122876
ELP6	195	-0.1192
ELP6	196	-0.137002
ELP6	196	-0.126756
ELP6	196	-0.118693
ELP6	197	-0.122012
ELP6	197	-0.114136
ELP6	197	-0.124364
ELP6	198	-0.111268
ELP6	198	-0.117742
ELP6	198	-0.116182
ELP6	199	-0.114564
ELP6	199	-0.113836
ELP6	199	-0.113677
ELP6	200	-0.119417
ELP6	200	-0.130426
ELP6	200	-0.12139
ELP6	201	-0.106661
ELP6	201	-0.112135
ELP6	201	-0.10703
KTI12	202	-0.0847685
KTI12	202	-0.084322
KTI12	202	-0.0883407
KTI12	203	NA
KTI12	203	NA
KTI12	203	NA
KTI12	204	-0.0878938
KTI12	204	NA
KTI12	204	-0.091413
KTI12	205	-0.101096
KTI12	205	-0.102621
KTI12	205	-0.103965
KTI12	206	-0.0727829
KTI12	206	-0.0868018
KTI12	206	-0.085214
KTI12	207	-0.0866728
KTI12	207	-0.0868314
KTI12	207	-0.0808988
KTI12	208	-0.0966258
KTI12	208	-0.101895
KTI12	208	-0.0968401
KTI12	209	-0.0978828
KTI12	209	-0.101612
KTI12	209	-0.0858598
KTI12	210	-0.0844052
KTI12	210	-0.0796697
KTI12	210	-0.079766
KTI12	211	-0.0838867
KTI12	211	-0.0802394
KTI12	211	-0.0890822
KTI12	212	-0.0621263
KTI12	212	-0.0700896
KTI12	212	-0.0650403
KTI12	213	-0.104599
KTI12	213	-0.0949438
KTI12	213	-0.0953399
KTI12	214	-0.0620871
KTI12	214	-0.0677825
KTI12	214	-0.0761294
KTI12	215	-0.083442
KTI12	215	-0.0828869
KTI12	215	-0.0800426
KTI12	216	-0.081549
KTI12	216	-0.0931809
KTI12	216	-0.0904038
KTI12	217	-0.089354
KTI12	217	-0.0973993
KTI12	217	0.031606
KTI12	218	-0.0890748
KTI12	218	-0.0889961
KTI12	218	-0.0904677
KTI12	219	-0.092004
KTI12	219	-0.0890104
KTI12	219	-0.0909739
KTI12	220	-0.100253
KTI12	220	-0.0932968
KTI12	220	-0.097456
KTI12	221	-0.0955687
KTI12	221	-0.0989831
KTI12	221	-0.0892023
NCS2	222	-0.0997182
NCS2	222	-0.104922
NCS2	222	-0.11121
NCS2	223	-0.108271
NCS2	223	-0.110055
NCS2	223	-0.1048
NCS2	224	-0.114539
NCS2	224	-0.101883
NCS2	224	-0.109386
NCS2	225	-0.0928304
NCS2	225	-0.0996489
NCS2	225	-0.0945853
NCS2	226	-0.107275
NCS2	226	-0.114499
NCS2	226	-0.101049
NCS2	227	-0.10588
NCS2	227	-0.101717
NCS2	227	-0.108215
NCS2	228	-0.108898
NCS2	228	-0.106248
NCS2	228	-0.103469
NCS2	229	-0.107995
NCS2	229	-0.111446
NCS2	229	-0.104553
NCS2	230	-0.101938
NCS2	230	-0.1019
NCS2	230	-0.0865068
NCS2	231	-0.106442
NCS2	231	-0.105605
NCS2	231	-0.10509
NCS2	232	-0.112405
NCS2	232	-0.101132
NCS2	232	-0.100597
NCS2	233	-0.106017
NCS2	233	-0.0988234
NCS2	233	-0.102151
NCS2	234	-0.109181
NCS2	234	-0.111039
NCS2	234	-0.103454
NCS2	235	-0.10957
NCS2	235	-0.118142
NCS2	235	-0.112805
NCS2	236	-0.109558
NCS2	236	-0.102401
NCS2	236	-0.102294
NCS2	237	-0.109293
NCS2	237	-0.111468
NCS2	237	-0.10728
NCS2	238	-0.0992587
NCS2	238	-0.105853
NCS2	238	-0.10897
UBA4	239	-0.102228
UBA4	239	-0.101623
UBA4	239	-0.107656
UBA4	240	-0.103218
UBA4	240	-0.105373
UBA4	240	-0.110787
UBA4	241	-0.106845
UBA4	241	-0.112419
UBA4	241	-0.104108
UBA4	242	-0.112051
UBA4	242	-0.121199
UBA4	242	-0.118799
UBA4	243	-0.111311
UBA4	243	-0.10376
UBA4	243	-0.100635
UBA4	244	-0.109424
UBA4	244	-0.110652
UBA4	244	-0.107302
UBA4	245	-0.113201
UBA4	245	-0.108628
UBA4	245	-0.108574
UBA4	246	-0.111998
UBA4	246	-0.111957
UBA4	246	-0.116869
UBA4	247	-0.0993615
UBA4	247	-0.108561
UBA4	247	-0.101332
UBA4	248	-0.112618
UBA4	248	-0.101346
UBA4	248	-0.107655
UBA4	249	-0.10264
UBA4	249	-0.10035
UBA4	249	-0.100614
UBA4	250	-0.105145
UBA4	250	-0.103748
UBA4	250	-0.105479
UBA4	251	-0.0962595
UBA4	251	-0.103004
UBA4	251	-0.10105600000000001
UBA4	252	-0.107338
UBA4	252	-0.0972482
UBA4	252	-0.108647
UBA4	253	-0.102477
UBA4	253	-0.105873
UBA4	253	-0.107961
UBA4	254	-0.0826853
UBA4	254	-0.0932834
UBA4	254	-0.0879919
UBA4	255	-0.100684
UBA4	255	-0.102397
UBA4	255	-0.0991719
UBA4	256	-0.107301
UBA4	256	-0.10172
UBA4	256	-0.106943
UBA4	257	-0.0932442
UBA4	257	-0.0985676
UBA4	257	-0.0966806
UBA4	258	-0.104507
UBA4	258	-0.105416
UBA4	258	-0.100627
GET1	259	-0.0514384
GET1	259	-0.0540447
GET1	259	-0.0450401
GET1	260	-0.0536896
GET1	260	-0.055768
GET1	260	-0.0528298
GET1	261	-0.0287329
GET1	261	NA
GET1	261	-0.0279233
GET1	262	-0.0490805
GET1	262	-0.0510285
GET1	262	-0.0551003
GET1	263	NA
GET1	263	NA
GET1	263	NA
GET1	264	-0.0447605
GET1	264	-0.0430681
GET1	264	-0.0430574
GET1	265	-0.0508496
GET1	265	-0.0433589
GET1	265	-0.043014
GET1	266	-0.0201181
GET1	266	-0.0173503
GET1	266	-0.015663
GET1	267	-0.0310465
GET1	267	-0.038914700000000003
GET1	267	-0.033075
GET1	268	-0.025627
GET1	268	-0.0241676
GET1	268	-0.0230296
GET1	269	-0.0551292
GET1	269	-0.0486355
GET1	269	-0.0525517
GET1	270	-0.0544324
GET1	270	-0.0575325
GET1	270	-0.0575844
GET1	271	-0.0259367
GET1	271	-0.0212965
GET1	271	-0.0170649
GET1	272	-0.0518632
GET1	272	-0.0566295
GET1	272	NA
GET1	273	-0.0168381
GET1	273	-0.0055794
GET1	273	-0.0173639
GET1	274	-0.0330519
GET1	274	-0.0261534
GET1	274	-0.0274109
GET1	275	-0.0390138
GET1	275	-0.0314075
GET1	275	-0.0376527
GET1	276	-0.0501436
GET1	276	-0.0508329
GET1	276	-0.0461878
GET2	277	-3.7716e-4
GET2	277	-0.00514053
GET2	277	-6.10109e-4
GET2	278	-0.0069136
GET2	278	-0.00729366
GET2	278	-0.00642737
GET2	279	-0.0277386
GET2	279	-0.0313918
GET2	279	-0.029083
GET2	280	-0.00909259
GET2	280	-0.0131889
GET2	280	-0.00947621
GET2	281	-0.0209709
GET2	281	-0.0185021
GET2	281	-0.0306389
GET2	282	-0.0352139
GET2	282	-0.0323062
GET2	282	-0.0339908
GET2	283	-0.0075509
GET2	283	-0.00848636
GET2	283	-0.0071116
GET2	284	-0.0161448
GET2	284	-0.0161152
GET2	284	-0.0089319
GET2	285	-0.00264441
GET2	285	-0.00533448
GET2	285	-0.00856441
GET2	286	-0.0186862
GET2	286	-0.00498915
GET2	286	-0.010204
GET2	287	-0.00173926
GET2	287	-0.00340631
GET2	287	-0.00339535
GET2	288	-0.0224682
GET2	288	-0.0377683
GET2	288	-0.0276817
GET2	289	-0.00107632
GET2	289	-0.00350949
GET2	289	-0.00262945
GET2	290	-0.00750691
GET2	290	-0.00910233
GET2	290	-0.00504066
GET2	291	-0.00272048
GET2	291	-0.0111305
GET2	291	-0.0164883
GET2	292	-0.0104395
GET2	292	-0.015604
GET2	292	-0.0201484
GET2	293	-0.0181233
GET2	293	-0.0275077
GET2	293	-0.0256892
GET2	294	-0.00206862
GET2	294	3.93786e-4
GET2	294	0.00178005
GET2	295	-0.00715819
GET2	295	-0.00493397
GET2	295	-0.0114995
GET2	296	3.25676e-4
GET2	296	-0.0062305
GET2	296	-0.0060503
GET2	297	-0.0188407
GET2	297	-0.023067
GET2	297	-0.0246379
PEP8	298	0.0310028
PEP8	298	0.0247178
PEP8	298	0.0302299
PEP8	299	0.0117246
PEP8	299	0.0113048
PEP8	299	0.00715912
PEP8	300	0.0217909
PEP8	300	0.021326
PEP8	300	0.0152796
PEP8	301	0.0153473
PEP8	301	0.025976
PEP8	301	0.0202847
PEP8	302	NA
PEP8	302	NA
PEP8	302	NA
PEP8	303	0.0459278
PEP8	303	0.0427112
PEP8	303	0.0469433
PEP8	304	0.0370104
PEP8	304	0.0351285
PEP8	304	0.0346582
PEP8	305	-0.00701768
PEP8	305	-0.00382367
PEP8	305	-0.00715555
PEP8	306	0.0206456
PEP8	306	0.019282
PEP8	306	0.0145663
PEP8	307	0.00152725
PEP8	307	0.00404445
PEP8	307	0.00244218
PEP8	308	0.0193737
PEP8	308	0.0214713
PEP8	308	0.0196857
PEP8	309	0.0182533
PEP8	309	0.020147
PEP8	309	0.0141876
PEP8	310	0.00284706
PEP8	310	-0.00301117
PEP8	310	-0.00138246
PEP8	311	0.0239901
PEP8	311	0.0214452
PEP8	311	0.024517
PEP8	312	0.0350335
PEP8	312	0.0343705
PEP8	312	0.042146
PEP8	313	0.0178155
PEP8	313	0.0149099
PEP8	313	0.0175366
PEP8	314	0.0228311
PEP8	314	0.0202773
PEP8	314	0.0207599
PEP8	315	0.0211593
PEP8	315	0.0159062
PEP8	315	0.0187909
VPS29	316	-0.0135858
VPS29	316	-0.0132015
VPS29	316	-0.0114823
VPS29	317	0.011432
VPS29	317	0.0173841
VPS29	317	0.0157641
VPS29	318	0.0134859
VPS29	318	0.0190945
VPS29	318	0.0182173
VPS29	319	0.0136676
VPS29	319	0.0211258
VPS29	319	0.0105213
VPS29	320	0.0203973
VPS29	320	0.0122674
VPS29	320	0.0159643
VPS29	321	0.0151248
VPS29	321	0.0120647
VPS29	321	0.0147017
VPS29	322	0.0263243
VPS29	322	0.0233701
VPS29	322	0.026585
VPS29	323	0.0140176
VPS29	323	0.0154822
VPS29	323	0.0111489
VPS29	324	-0.00354047
VPS29	324	0.00451699
VPS29	324	-4.98058e-4
VPS29	325	0.0187781
VPS29	325	0.0166859
VPS29	325	0.0122443
VPS29	326	0.0119868
VPS29	326	0.0148114
VPS29	326	0.0147348
VPS29	327	0.0185723
VPS29	327	0.0144134
VPS29	327	0.0186848
VPS29	328	0.0269438
VPS29	328	0.0363789
VPS29	328	0.033608
VPS29	329	6.91838e-4
VPS29	329	-0.0011543600000000001
VPS29	329	-0.0050932
VPS29	330	0.0136551
VPS29	330	0.0144892
VPS29	330	0.0211505
VPS29	331	0.0207931
VPS29	331	0.0250957
VPS29	331	0.0216471
VPS29	332	0.0236221
VPS29	332	0.0156838
VPS29	332	0.0207927
VPS35	333	-0.00784545
VPS35	333	-0.00532021
VPS35	333	-0.00187839
VPS35	334	0.0143738
VPS35	334	0.0108005
VPS35	334	0.0140594
VPS35	335	0.0119576
VPS35	335	-0.0238426
VPS35	335	0.0117819
VPS35	336	-0.0186971
VPS35	336	-0.0156759
VPS35	336	-0.0183452
VPS35	337	0.00885591
VPS35	337	0.0139397
VPS35	337	0.0158257
VPS35	338	0.0104328
VPS35	338	0.00352028
VPS35	338	0.00844331
VPS35	339	0.0140834
VPS35	339	0.0122235
VPS35	339	0.00974102
VPS35	340	0.00615948
VPS35	340	0.00854544
VPS35	340	0.0100828
VPS35	341	0.013305
VPS35	341	0.00676104
VPS35	341	0.0136603
VPS35	342	0.00991148
VPS35	342	0.0126827
VPS35	342	0.0122709
VPS35	343	0.00880445
VPS35	343	0.0172675
VPS35	343	0.0174556
VPS35	344	0.00745225
VPS35	344	0.0168356
VPS35	344	0.0173115
VPS35	345	0.0144623
VPS35	345	0.0175822
VPS35	345	0.0167401
VPS35	346	-9.31083e-4
VPS35	346	0.00641586
VPS35	346	-0.00294831
VPS35	347	-0.00403328
VPS35	347	-0.00150874
VPS35	347	-0.00455556
VPS35	348	0.0138003
VPS35	348	0.0182375
VPS35	348	0.0116453
VPS35	349	8.6903e-4
VPS35	349	8.08033e-4
VPS35	349	-5.42324e-4
VPS35	350	-0.01306
VPS35	350	-0.0117826
VPS35	350	-0.0170383
CHL4	351	0.0260282
CHL4	351	0.0237196
CHL4	351	0.0213137
CHL4	352	0.00940486
CHL4	352	0.00683187
CHL4	352	0.0115654
CHL4	353	0.00875672
CHL4	353	0.0124148
CHL4	353	0.0124229
CHL4	354	0.0165069
CHL4	354	0.016479
CHL4	354	0.016048
CHL4	355	0.0239777
CHL4	355	0.0192605
CHL4	355	0.0226137
CHL4	356	0.0285156
CHL4	356	0.0339561
CHL4	356	0.0403075
CHL4	357	0.0142695
CHL4	357	0.013406
CHL4	357	0.014998299999999999
CHL4	358	0.0193456
CHL4	358	0.0235471
CHL4	358	0.0154021
CHL4	359	0.0212268
CHL4	359	0.0200747
CHL4	359	0.0221743
CHL4	360	0.00590494
CHL4	360	0.00954738
CHL4	360	0.010006900000000001
CHL4	361	0.0110117
CHL4	361	0.0112853
CHL4	361	0.00802394
CHL4	362	0.015914
CHL4	362	0.0126189
CHL4	362	0.0139718
CHL4	363	0.0127423
CHL4	363	0.0103994
CHL4	363	0.0145723
CHL4	364	0.0124058
CHL4	364	0.00584044
CHL4	364	0.0120694
CHL4	365	0.0209196
CHL4	365	0.0124581
CHL4	365	0.0171833
CHL4	366	0.00911369
CHL4	366	0.00893118
CHL4	366	0.0117701
CHL4	367	0.0207577
CHL4	367	0.0212066
CHL4	367	0.0223719
CHL4	368	0.0170346
CHL4	368	0.0162864
CHL4	368	0.0238844
CHL4	369	0.0183973
CHL4	369	0.0112022
CHL4	369	0.0135368
CHL4	370	0.00944437
CHL4	370	0.0179026
CHL4	370	0.0142006
CTF19	371	-9.51917e-5
CTF19	371	0.00271696
CTF19	371	3.07696e-4
CTF19	372	0.00233626
CTF19	372	0.00205465
CTF19	372	0.00414663
CTF19	373	0.00161148
CTF19	373	0.00196143
CTF19	373	0.00413909
CTF19	374	0.00745697
CTF19	374	0.00265605
CTF19	374	0.00664904
CTF19	375	-0.00539623
CTF19	375	-0.00818926
CTF19	375	-0.00707263
CTF19	376	-0.00926162
CTF19	376	-0.00580917
CTF19	376	-0.00796012
CTF19	377	0.0101977
CTF19	377	0.010845
CTF19	377	0.00994704
CTF19	378	0.00651559
CTF19	378	0.00797724
CTF19	378	0.0081188
CTF19	379	-0.00929692
CTF19	379	-0.00805264
CTF19	379	-0.00496493
CTF19	380	-0.00178202
CTF19	380	-0.00236431
CTF19	380	0.00339531
CTF19	381	-0.00307587
CTF19	381	-0.00379072
CTF19	381	-0.00855731
CTF19	382	0.00342654
CTF19	382	0.00601055
CTF19	382	0.00673676
CTF19	383	-0.00603049
CTF19	383	-0.00848446
CTF19	383	-0.00727017
CTF19	384	0.00751113
CTF19	384	0.0089734
CTF19	384	0.00884758
CTF19	385	NA
CTF19	385	-0.0125725
CTF19	385	-0.0176916
CTF19	386	-0.00517152
CTF19	386	-0.00293812
CTF19	386	-0.00446323
CTF19	387	0.00827592
CTF19	387	0.00828823
CTF19	387	0.0131012
CTF19	388	-0.0093564
CTF19	388	-0.00621049
CTF19	388	-0.0107805
IML3	389	0.0108584
IML3	389	0.0129007
IML3	389	0.0124077
IML3	390	0.0293027
IML3	390	0.029829
IML3	390	0.0280594
IML3	391	0.0221763
IML3	391	0.0267078
IML3	391	0.0231025
IML3	392	0.0171055
IML3	392	0.0223555
IML3	392	0.0156855
IML3	393	0.0220949
IML3	393	0.0197383
IML3	393	0.0259986
IML3	394	0.0283709
IML3	394	0.0267414
IML3	394	0.0283394
IML3	395	0.013644
IML3	395	0.0138992
IML3	395	0.0111798
IML3	396	0.014861
IML3	396	0.0167729
IML3	396	0.0173529
IML3	397	0.0185418
IML3	397	0.0153393
IML3	397	0.0169396
IML3	398	0.00441702
IML3	398	0.00567977
IML3	398	0.00853486
IML3	399	0.0178382
IML3	399	0.018225
IML3	399	0.0217678
IML3	400	0.0100348
IML3	400	0.0140437
IML3	400	0.0133057
IML3	401	0.0376098
IML3	401	0.0388789
IML3	401	0.0432497
IML3	402	0.0213074
IML3	402	0.0269481
IML3	402	0.0312873
IML3	403	0.0106375
IML3	403	0.0136578
IML3	403	0.015063
IML3	404	0.0248524
IML3	404	0.0251651
IML3	404	0.0219084
IML3	405	0.0200548
IML3	405	0.0227422
IML3	405	0.0215805
IML3	406	0.0250111
IML3	406	0.0281015
IML3	406	0.0283013
IML3	407	0.029065
IML3	407	0.0243698
IML3	407	0.0323969
IML3	408	0.0182793
IML3	408	0.01403
IML3	408	0.0196899
ARC18	409	0.0383482
ARC18	409	0.0378484
ARC18	409	0.0343647
ARC18	410	0.0371594
ARC18	410	0.03809
ARC18	410	0.0392824
ARC18	411	0.035487200000000003
ARC18	411	NA
ARC18	411	0.0315494
ARC18	412	0.0384786
ARC18	412	0.0438059
ARC18	412	0.0456274
ARC18	413	0.0386417
ARC18	413	0.044897
ARC18	413	0.041453
ARC18	414	-0.0139379
ARC18	414	-0.0147222
ARC18	414	-0.00831012
ARC18	415	0.0375049
ARC18	415	0.0366735
ARC18	415	0.0340949
ARC18	416	0.035256
ARC18	416	0.0353666
ARC18	416	0.0381434
ARC18	417	0.0460746
ARC18	417	0.0416589
ARC18	417	0.0465205
ARC18	418	0.037314
ARC18	418	0.0333196
ARC18	418	0.0380844
ARC18	419	0.0464783
ARC18	419	0.0415544
ARC18	419	0.0426979
ARC18	420	0.0479413
ARC18	420	0.0460371
ARC18	420	0.0422097
ARC18	421	0.0467887
ARC18	421	0.045048
ARC18	421	0.0472369
ARC18	422	0.0443324
ARC18	422	0.0442887
ARC18	422	0.0405912
ARC18	423	0.0442765
ARC18	423	0.0482789
ARC18	423	0.0412061
ARC18	424	0.0602939
ARC18	424	0.0487876
ARC18	424	0.0517912
ARC18	425	0.0529893
ARC18	425	0.045266
ARC18	425	0.0463186
SHE4	426	-0.119609
SHE4	426	-0.14647
SHE4	426	-0.114712
SHE4	427	NA
SHE4	427	NA
SHE4	427	NA
SHE4	428	-0.146063
SHE4	428	-0.159717
SHE4	428	-0.172986
SHE4	429	-0.197346
SHE4	429	-0.195942
SHE4	429	-0.200289
SHE4	430	-0.0826821
SHE4	430	-0.0893884
SHE4	430	-0.0874029
SHE4	431	-0.111529
SHE4	431	-0.0964392
SHE4	431	-0.115604
SHE4	432	-0.135991
SHE4	432	-0.164811
SHE4	432	-0.162017
SHE4	433	-0.173865
SHE4	433	-0.172971
SHE4	433	-0.130706
SHE4	434	-0.156644
SHE4	434	-0.150684
SHE4	434	-0.129807
SHE4	435	-0.164851
SHE4	435	-0.147181
SHE4	435	-0.140249
SHE4	436	-0.129544
SHE4	436	-0.112004
SHE4	436	-0.122933
SHE4	437	-0.111308
SHE4	437	-0.108528
SHE4	437	-0.0887146
SHE4	438	-0.130527
SHE4	438	-0.122195
SHE4	438	-0.143857
SHE4	439	-0.0662511
SHE4	439	-0.0732745
SHE4	439	-0.0679516
SHE4	440	-0.154331
SHE4	440	-0.134098
SHE4	440	-0.147709
SHE4	441	-0.152038
SHE4	441	-0.13787
SHE4	441	-0.166424
SHE4	442	-0.141649
SHE4	442	-0.143236
SHE4	442	-0.150385
SHE4	443	-0.122292
SHE4	443	-0.121412
SHE4	443	-0.111463
ARP1	444	0.0234089
ARP1	444	0.0210344
ARP1	444	0.0224729
ARP1	445	0.0204421
ARP1	445	0.0195275
ARP1	445	0.0201512
ARP1	446	0.023337
ARP1	446	0.0237421
ARP1	446	0.0259235
ARP1	447	0.026906
ARP1	447	0.0266485
ARP1	447	0.0232954
ARP1	448	0.0271549
ARP1	448	0.0270661
ARP1	448	0.0255797
ARP1	449	0.0191588
ARP1	449	0.0212906
ARP1	449	0.0200884
ARP1	450	0.0201041
ARP1	450	0.0214065
ARP1	450	0.0231551
ARP1	451	0.0253451
ARP1	451	0.0237626
ARP1	451	0.0244629
ARP1	452	0.0337977
ARP1	452	0.0297612
ARP1	452	0.0285014
ARP1	453	0.0418686
ARP1	453	0.0398186
ARP1	453	0.0389724
ARP1	454	0.0199954
ARP1	454	0.02398
ARP1	454	0.0225601
ARP1	455	0.0249005
ARP1	455	0.0202998
ARP1	455	0.0224815
ARP1	456	0.0252969
ARP1	456	0.0221972
ARP1	456	0.0278052
ARP1	457	0.0229925
ARP1	457	0.021504
ARP1	457	0.021593
ARP1	458	0.0282771
ARP1	458	0.0282907
ARP1	458	0.0290657
ARP1	459	0.0345471
ARP1	459	0.0364009
ARP1	459	NA
ARP1	460	0.0255424
ARP1	460	0.0248761
ARP1	460	0.025046
ARP1	461	0.0303141
ARP1	461	3.35461e-4
ARP1	461	0.0348431
ARP1	462	0.0198227
ARP1	462	0.0195231
ARP1	462	0.0198841
ARP1	463	0.0222588
ARP1	463	0.0229491
ARP1	463	0.0183849
ARP1	464	0.022047
ARP1	464	0.0233335
ARP1	464	0.0240146
NIP100	465	-0.0189738
NIP100	465	-0.0160638
NIP100	465	-0.018211
NIP100	466	-0.00499945
NIP100	466	-0.00770658
NIP100	466	-0.00641116
NIP100	467	-0.00524585
NIP100	467	3.19573e-5
NIP100	467	-0.00307578
NIP100	468	0.00733201
NIP100	468	0.00770542
NIP100	468	0.0081734
NIP100	469	-0.022999
NIP100	469	-0.0176766
NIP100	469	-0.0214214
NIP100	470	0.00995716
NIP100	470	0.0102111
NIP100	470	0.0115454
NIP100	471	-3.21567e-4
NIP100	471	-0.00211633
NIP100	471	0.00414717
NIP100	472	-0.0204856
NIP100	472	-0.0209599
NIP100	472	-0.0161908
NIP100	473	0.0116822
NIP100	473	0.0149295
NIP100	473	0.0166826
NIP100	474	-0.00705163
NIP100	474	-0.00701831
NIP100	474	-8.81651e-4
NIP100	475	0.00829769
NIP100	475	0.00654109
NIP100	475	0.00523936
NIP100	476	-0.0136296
NIP100	476	-0.0182224
NIP100	476	-0.00458327
NIP100	477	-0.0366016
NIP100	477	-0.0386131
NIP100	477	-0.0436795
NIP100	478	-0.00357966
NIP100	478	-8.15478e-4
NIP100	478	0.00110177
NIP100	479	-0.00955874
NIP100	479	-0.011947
NIP100	479	-0.00973821
NIP100	480	-0.019754
NIP100	480	-0.0238148
NIP100	480	NA
NIP100	481	6.457e-4
NIP100	481	-4.01004e-4
NIP100	481	0.00216276
NIP100	482	-6.48806e-4
NIP100	482	-0.00248087
NIP100	482	-0.00177349
NIP100	483	0.0099373
NIP100	483	-0.00886803
NIP100	483	-0.00283863
NIP100	484	0.0183027
NIP100	484	0.0137401
NIP100	484	0.0130768
ERG3	485	-0.0492229
ERG3	485	-0.0412322
ERG3	485	-0.0457996
ERG3	486	-0.0634625
ERG3	486	-0.0563213
ERG3	486	-0.0676629
ERG3	487	-0.0576885
ERG3	487	NA
ERG3	487	-0.06712
ERG3	488	-0.0645629
ERG3	488	-0.0706423
ERG3	488	-0.0673863
ERG3	489	-0.0333636
ERG3	489	-0.0301738
ERG3	489	-0.0371356
ERG3	490	-0.0628544
ERG3	490	-0.0550471
ERG3	490	-0.0607124
ERG3	491	-0.0535684
ERG3	491	-0.0493772
ERG3	491	-0.0370434
ERG3	492	-0.0490743
ERG3	492	-0.0315251
ERG3	492	-0.0475313
ERG3	493	-0.0390725
ERG3	493	-0.0317624
ERG3	493	-0.0434233
ERG3	494	-0.0550364
ERG3	494	-0.049568
ERG3	494	-0.03796
ERG3	495	-0.0558719
ERG3	495	-0.0708815
ERG3	495	-0.0588628
ERG3	496	-0.069729
ERG3	496	-0.051683
ERG3	496	-0.0662531
ERG3	497	-0.0151916
ERG3	497	-0.0367262
ERG3	497	-0.0354
ERG3	498	-0.0497641
ERG3	498	-0.0572368
ERG3	498	-0.0571976
ERG3	499	-0.0523095
ERG3	499	-0.0467993
ERG3	499	-0.0542562
ERG3	500	-0.0217632
ERG3	500	-0.0239706
ERG3	500	-0.0258611
ERG3	501	-0.0501391
ERG3	501	-0.0535337
ERG3	501	-0.0481249
ERG3	502	-0.0678815
ERG3	502	-0.0451493
ERG3	502	-0.0691513
ERG3	503	-0.0157222
ERG3	503	-0.0271516
ERG3	503	-0.0366728
ERG5	504	-0.00842222
ERG5	504	-0.0127619
ERG5	504	-0.00765261
ERG5	505	-0.0100632
ERG5	505	-0.0120508
ERG5	505	-0.00597856
ERG5	506	-0.0136997
ERG5	506	-0.0133214
ERG5	506	-0.0105814
ERG5	507	-0.0124049
ERG5	507	-0.0120969
ERG5	507	-0.0144035
ERG5	508	-0.00270382
ERG5	508	0.00374584
ERG5	508	0.0021906
ERG5	509	0.0289952
ERG5	509	0.0311088
ERG5	509	0.0318627
ERG5	510	0.0260197
ERG5	510	0.0340381
ERG5	510	0.032736
ERG5	511	0.0291588
ERG5	511	0.027696
ERG5	511	0.0315592
ERG5	512	0.0300388
ERG5	512	0.0329895
ERG5	512	0.0307186
ERG5	513	0.0376632
ERG5	513	0.0285515
ERG5	513	0.0356926
ERG5	514	0.0335344
ERG5	514	0.0280162
ERG5	514	0.0342101
ERG5	515	0.0331358
ERG5	515	0.0344995
ERG5	515	0.0416499
ERG5	516	0.0367307
ERG5	516	0.0353723
ERG5	516	0.0322811
ERG5	517	0.0377616
ERG5	517	0.0331081
ERG5	517	0.0330365
ERG5	518	-0.00289365
ERG5	518	0.00257064
ERG5	518	4.38637e-4
ERG5	519	0.03748
ERG5	519	0.0306429
ERG5	519	0.0426518
ERG5	520	0.0268811
ERG5	520	0.0319361
ERG5	520	0.0349255
ERG5	521	0.0211841
ERG5	521	0.0190493
ERG5	521	0.0195323
ERG5	522	0.0301436
ERG5	522	0.0306685
ERG5	522	-0.142128
ERG5	523	-0.00967009
ERG5	523	-0.0203061
ERG5	523	-0.0157645
ERG5	524	-0.00316606
ERG5	524	-0.00700388
ERG5	524	-0.00667158
ERG5	525	0.0347961
ERG5	525	0.0306989
ERG5	525	0.0318438
ERG6	526	-0.0353036
ERG6	526	-0.0284514
ERG6	526	-0.0329816
ERG6	527	-0.0583907
ERG6	527	-0.0635962
ERG6	527	-0.0582677
ERG6	528	-0.0319852
ERG6	528	-0.0347109
ERG6	528	-0.0318847
ERG6	529	-0.0689009
ERG6	529	-0.0733526
ERG6	529	-0.0701285
ERG6	530	-0.0381102
ERG6	530	-0.136654
ERG6	530	-0.0596285
ERG6	531	-0.0338639
ERG6	531	-0.0439245
ERG6	531	-0.0341151
ERG6	532	-0.0292984
ERG6	532	-0.0364649
ERG6	532	-0.025711
ERG6	533	-0.0335371
ERG6	533	-0.0252381
ERG6	533	-0.0306703
ERG6	534	-0.0388484
ERG6	534	-0.0334959
ERG6	534	-0.0333277
ERG6	535	-0.0590858
ERG6	535	-0.0665405
ERG6	535	-0.0720203
ERG6	536	-0.0645081
ERG6	536	-0.0490252
ERG6	536	-0.0557554
ERG6	537	-0.042961
ERG6	537	-0.0390434
ERG6	537	-0.0474038
ERG6	538	-0.0326012
ERG6	538	-0.0303756
ERG6	538	-0.0316018
ERG6	539	-0.0380038
ERG6	539	-0.0370854
ERG6	539	-0.038045
ERG6	540	-0.0698218
ERG6	540	-0.0706306
ERG6	540	-0.0682788
ERG6	541	-0.0538075
ERG6	541	-0.064415
ERG6	541	-0.0572416
ERG6	542	-0.0639904
ERG6	542	-0.0748592
ERG6	542	-0.0644703
ERG6	543	-0.0614735
ERG6	543	-0.0572529
ERG6	543	-0.0556238
ERG6	544	-0.0233671
ERG6	544	-0.0394145
ERG6	544	-0.0386004
LSM1	545	-0.0805641
LSM1	545	-0.0885661
LSM1	545	-0.0904456
LSM1	546	-0.0963555
LSM1	546	-0.0883468
LSM1	546	-0.0853685
LSM1	547	-0.0899914
LSM1	547	-0.0830157
LSM1	547	-0.0879936
LSM1	548	-0.0845302
LSM1	548	-0.0845971
LSM1	548	-0.0750847
LSM1	549	-0.0784968
LSM1	549	-0.081483
LSM1	549	-0.0774338
LSM1	550	-0.0659411
LSM1	550	-0.0613492
LSM1	550	-0.065611
LSM1	551	-0.0796785
LSM1	551	-0.0869408
LSM1	551	-0.0880846
LSM1	552	-0.080926
LSM1	552	-0.0806726
LSM1	552	-0.0830016
LSM1	553	-0.0774487
LSM1	553	-0.0673583
LSM1	553	-0.0782248
LSM1	554	-0.0738562
LSM1	554	-0.0813922
LSM1	554	-0.084708
LSM1	555	NA
LSM1	555	NA
LSM1	555	NA
LSM1	556	-0.0787811
LSM1	556	-0.0778879
LSM1	556	-0.0823239
LSM1	557	-0.0817174
LSM1	557	-0.087812200000000007
LSM1	557	-0.0804712
LSM1	558	-0.0903065
LSM1	558	-0.0862419
LSM1	558	-0.0748713
LSM1	559	-0.0860257
LSM1	559	-0.083705
LSM1	559	-0.0832633
LSM1	560	-0.086877
LSM1	560	-0.0769576
LSM1	560	-0.0813104
LSM1	561	-0.0786485
LSM1	561	-0.0853978
LSM1	561	-0.0870561
LSM1	562	-0.0584729
LSM1	562	-0.0621355
LSM1	562	-0.06086
PAT1	563	-0.091712
PAT1	563	-0.0848624
PAT1	563	-0.0809252
PAT1	564	-0.0792781
PAT1	564	-0.0762509
PAT1	564	-0.0754989
PAT1	565	-0.0914104
PAT1	565	-0.0861238
PAT1	565	-0.0843795
PAT1	566	-0.0909353
PAT1	566	NA
PAT1	566	-0.0860269
PAT1	567	-0.087271
PAT1	567	-0.0925481
PAT1	567	-0.0970486
PAT1	568	-0.0894668
PAT1	568	-0.0940162
PAT1	568	-0.0922894
PAT1	569	-0.0830276
PAT1	569	-0.093839
PAT1	569	-0.0908453
PAT1	570	-0.0905916
PAT1	570	-0.101757
PAT1	570	-0.0952317
PAT1	571	-0.0843814
PAT1	571	-0.0933901
PAT1	571	-0.0868321
PAT1	572	-0.0926943
PAT1	572	-0.100272
PAT1	572	-0.0885987
PAT1	573	-0.0986722
PAT1	573	-0.0927283
PAT1	573	-0.0869761
PAT1	574	-0.0991415
PAT1	574	-0.0924521
PAT1	574	-0.0877083
PAT1	575	-0.0935427
PAT1	575	-0.0939142
PAT1	575	-0.0980062
PAT1	576	-0.0957189
PAT1	576	-0.0884625
PAT1	576	-0.0840024
PAT1	577	-0.0894194
PAT1	577	-0.0806949
PAT1	577	-0.0997054
PAT1	578	-0.0803394
PAT1	578	-0.0733176
PAT1	578	-0.0868797
PAT1	579	-0.0876639
PAT1	579	-0.0909489
PAT1	579	-0.0952642
PAT1	580	-0.0932079
PAT1	580	-0.10112
PAT1	580	-0.0957105
PAT1	581	-0.0844829
PAT1	581	-0.0875639
PAT1	581	-0.0866523
PAT1	582	-0.0849139
PAT1	582	-0.0932169
PAT1	582	-0.0862214
PAT1	583	-0.0960534
PAT1	583	-0.0911474
PAT1	583	-0.095559
BMH1	584	-0.00445145
BMH1	584	-0.00204682
BMH1	584	-0.00249472
BMH1	585	0.043529
BMH1	585	0.0344563
BMH1	585	0.0382065
BMH1	586	0.0227732
BMH1	586	0.0309161
BMH1	586	0.0309796
BMH1	587	0.0189309
BMH1	587	0.0205347
BMH1	587	0.0144399
BMH1	588	0.0292593
BMH1	588	0.0305046
BMH1	588	0.031566
BMH1	589	0.0302594
BMH1	589	0.0290401
BMH1	589	0.0258186
BMH1	590	0.00297986
BMH1	590	0.00566294
BMH1	590	0.00345764
BMH1	591	0.0297761
BMH1	591	0.0288451
BMH1	591	0.0286596
BMH1	592	0.0487984
BMH1	592	0.0481254
BMH1	592	0.0427751
BMH1	593	0.041203
BMH1	593	0.0371761
BMH1	593	0.0364605
BMH1	594	0.0407937
BMH1	594	0.036368
BMH1	594	0.0432411
BMH1	595	0.0159111
BMH1	595	0.0208718
BMH1	595	0.020344
BMH1	596	0.00465776
BMH1	596	5.21673e-4
BMH1	596	0.0130969
BMH1	597	0.0549375
BMH1	597	0.0376846
BMH1	597	0.0370133
BMH1	598	0.0342917
BMH1	598	0.0510251
BMH1	598	0.0398989
BMH1	599	0.0376573
BMH1	599	0.0400998
BMH1	599	0.0457865
BMH1	600	0.0232549
BMH1	600	0.0271233
BMH1	600	0.0324928
BMH1	601	0.0441392
BMH1	601	0.0398874
BMH1	601	0.0494699
BMH1	602	0.0349878
BMH1	602	0.0229419
BMH1	602	0.017786
BMH1	603	0.041026
BMH1	603	0.0426972
BMH1	603	0.0514241
IRA2	604	0.0425546
IRA2	604	0.0331083
IRA2	604	0.0399916
IRA2	605	0.0436154
IRA2	605	0.038583
IRA2	605	0.0431041
IRA2	606	0.0177306
IRA2	606	0.0185175
IRA2	606	0.0167523
IRA2	607	0.0231537
IRA2	607	0.0302657
IRA2	607	0.0280439
IRA2	608	0.0231956
IRA2	608	0.0257897
IRA2	608	0.0283039
IRA2	609	0.0490993
IRA2	609	0.0546558
IRA2	609	0.0492391
IRA2	610	0.053958
IRA2	610	0.0362947
IRA2	610	0.039217
IRA2	611	0.0315037
IRA2	611	0.0317028
IRA2	611	0.0344712
IRA2	612	0.0477506
IRA2	612	0.05062
IRA2	612	0.0484912
IRA2	613	0.0395767
IRA2	613	0.0346666
IRA2	613	0.0439969
IRA2	614	0.0286318
IRA2	614	0.0351397
IRA2	614	0.0279496
IRA2	615	0.0395008
IRA2	615	0.0487575
IRA2	615	0.045921
IRA2	616	0.0297289
IRA2	616	0.0363246
IRA2	616	0.0249083
IRA2	617	0.0334305
IRA2	617	0.0319446
IRA2	617	0.0386746
IRA2	618	0.0192171
IRA2	618	0.0236964
IRA2	618	0.0245528
IRA2	619	0.0229699
IRA2	619	0.0247577
IRA2	619	0.0277304
IRA2	620	0.0234333
IRA2	620	0.0227583
IRA2	620	0.0238486
IRA2	621	0.027495
IRA2	621	0.0337337
IRA2	621	0.0162122
IRA2	622	0.0514805
IRA2	622	0.0484937
IRA2	622	0.055702
IRA2	623	0.0242457
IRA2	623	0.0222422
IRA2	623	0.032902
IRA2	624	0.0356305
IRA2	624	0.0252108
IRA2	624	0.0279703
NUP2	625	0.00572916
NUP2	625	0.00608356
NUP2	625	0.00553194
NUP2	626	0.0132035
NUP2	626	0.0167714
NUP2	626	0.0195285
NUP2	627	0.0198354
NUP2	627	0.0247086
NUP2	627	0.0216139
NUP2	628	0.0163775
NUP2	628	0.0101237
NUP2	628	0.00728933
NUP2	629	0.0167603
NUP2	629	0.0145958
NUP2	629	0.0133982
NUP2	630	0.0085676
NUP2	630	-4.51636e-4
NUP2	630	0.00778212
NUP2	631	0.0247748
NUP2	631	0.0207714
NUP2	631	0.0235244
NUP2	632	0.0149101
NUP2	632	0.0140206
NUP2	632	0.0143044
NUP2	633	0.0188885
NUP2	633	0.0233126
NUP2	633	0.0178425
NUP2	634	0.0246284
NUP2	634	0.0232308
NUP2	634	0.0247151
NUP2	635	0.0112491
NUP2	635	0.0163862
NUP2	635	0.0138805
NUP2	636	0.0176055
NUP2	636	0.0165456
NUP2	636	0.0207624
NUP2	637	0.00519919
NUP2	637	0.0138841
NUP2	637	0.010918
NUP2	638	0.0284335
NUP2	638	0.0258799
NUP2	638	0.0211305
NUP2	639	0.021503
NUP2	639	0.0224042
NUP2	639	0.023291
NUP2	640	0.0269222
NUP2	640	0.0264509
NUP2	640	0.0212188
NUP2	641	0.0136224
NUP2	641	0.0149642
NUP2	641	0.0209298
NUP2	642	0.0275104
NUP2	642	0.0277723
NUP2	642	0.0255903
NUP2	643	0.0272955
NUP2	643	0.0265121
NUP2	643	0.0313037
NUP2	644	0.017121
NUP2	644	0.0156922
NUP2	644	0.0200313
NUP2	645	0.0116908
NUP2	645	0.0128084
NUP2	645	0.0138058
SFL1	646	0.0306783
SFL1	646	0.0290937
SFL1	646	0.0329164
SFL1	647	0.0289604
SFL1	647	0.0306566
SFL1	647	0.0249827
SFL1	648	0.0293379
SFL1	648	0.0217125
SFL1	648	0.0298687
SFL1	649	0.0253058
SFL1	649	0.0261667
SFL1	649	0.0243594
SFL1	650	0.0272004
SFL1	650	0.0289412
SFL1	650	0.0290846
SFL1	651	0.0450856
SFL1	651	0.0470801
SFL1	651	0.048838
SFL1	652	0.026974
SFL1	652	0.0318813
SFL1	652	0.0278847
SFL1	653	0.0275188
SFL1	653	0.033729
SFL1	653	0.0281921
SFL1	654	0.0359702
SFL1	654	0.0368175
SFL1	654	0.0395623
SFL1	655	0.0321317
SFL1	655	0.0252846
SFL1	655	0.0315503
SFL1	656	0.0292186
SFL1	656	0.0348025
SFL1	656	0.0290273
SFL1	657	0.033719
SFL1	657	0.0341093
SFL1	657	0.0317682
SFL1	658	0.0343489
SFL1	658	0.0312299
SFL1	658	0.0357146
SFL1	659	0.0344527
SFL1	659	0.035892
SFL1	659	0.0285569
SFL1	660	-0.00173072
SFL1	660	-3.2735e-4
SFL1	660	-0.00356058
SFL1	661	0.0234428
SFL1	661	0.025596
SFL1	661	0.0233406
SFL1	662	0.0159038
SFL1	662	0.0150504
SFL1	662	0.0131583
SFL1	663	0.0307221
SFL1	663	0.0304633
SFL1	663	0.0296674
SFL1	664	0.0282197
SFL1	664	0.0300435
SFL1	664	0.0316594
SFL1	665	0.0279554
SFL1	665	0.0288316
SFL1	665	0.0316225
SFL1	666	0.0151004
SFL1	666	0.0183057
SFL1	666	0.0166244
SOK2	667	0.0269636
[truncated: 185 more rows]
