# Supplementary material for: Modular epistasis and the compensatory evolution of gene deletion mutants
Source: PLoS Genet. 2019 Feb 15;15(2):e1007958. doi: 10.1371/journal.pgen.1007958 (PMC6395002; doi:10.1371/journal.pgen.1007958)
Supplement: S2 Data — (TSV) [file pgen.1007958.s013.tsv]

Founder	Population	ORF	Gene	Mutation
HXK2	3	YDL159W	STE7	G366E
HXK2	3	YDR146C	SWI5	H511L
HXK2	3	YJR121W	ATP2	Q412E
HXK2	3	YNR031C	SSK2	G76R
HXK2	3	YPL121C	MEI5	(542/669 nt)
HXK2	6	YBL099W	ATP1	L338F
HXK2	6	YDL143W	CCT4	N368Y
HXK2	6	YFR019W	FAB1	(1767-1769/6837 nt)
HXK2	6	YLR362W	STE11	M650I
HXK2	7	YBR017C	KAP104	A305E
HXK2	7	YJR121W	ATP2	T100I
PDA1	66	YLR362W	STE11	(2057/2154 nt)
COQ2	105	YOL027C	MDM38	P149T
COQ2	106	YDL159W	STE7	(661/1548 nt)
COQ2	106	YDR182W	CDC1	D212E
COQ2	111	YAR019C	CDC15	N284K
COQ2	111	YEL050W-A	YEL050W-A	D59G
COQ2	111	YGL027C	CWH41	L380R
COQ2	111	YLR362W	STE11	E504*
COQ2	111	YPL177C	CUP9	D16E
COX14	127	YJL207C	LAA1	(396/6045 nt)
COX14	128	YCR107W	AAD3	C119S
COX14	128	YDR103W	STE5	R407S
COX14	128	YJL039C	NUP192	(1781-1782/5052 nt)
COX14	128	YLR087C	CSF1	D2806H
COX6	145	YBR136W	MEC1	G2276A
COX6	145	YDL160C	DHH1	N291K
COX6	145	YGR086C	PIL1	Q328*
COX6	145	YGR192C	TDH3	S22A
COX6	145	YKL140W	TGL1	V425I
COX6	145	YNL098C	RAS2	D255G
COX6	145	YOR070C	GYP1	V414L
COX6	147	YNL298W	CLA4	(1137-1139/2529 nt)
COX6	151	YAL031C	GIP4	V123L
COX6	151	YCR077C	PAT1	F42I
COX6	151	YJL081C	ARP4	P301S
COX6	151	YOR364W	YOR364W	K17T
COX6	151	YPR045C	THP3	G124D
COX6	152	YAR042W	SWH1	(1387-1389/3567 nt)
COX6	152	YJL099W	CHS6	I297L
ELP4	165	YDL234C	GYP7	Q408R
ELP4	167	YNL262W	POL2	D1728G
ELP4	174	YBR140C	IRA1	E2377*
ELP4	174	YMR231W	PEP5	P284R
KTI12	204	YBR245C	ISW1	(143/3390 nt)
KTI12	208	YJL113W	YJL113W	Y407C
KTI12	211	YCR079W	PTC6	G115E
KTI12	211	YOL081W	IRA2	A1546E
KTI12	211	YPL057C	SUR1	Q77E
UBA4	241	YJR064W	CCT5	E400K
UBA4	249	YDL180W	YDL180W	K239N
UBA4	249	YER161C	SPT2	Y279D
UBA4	249	YKL106W	AAT1	D56N
UBA4	249	YOL081W	IRA2	M1I
PEP8	307	YDR103W	STE5	Y381*
VPS29	319	YDR103W	STE5	G404V
VPS29	319	YKL204W	EAP1	(236/1899 nt)
VPS29	322	YLR006C	SSK1	F277L
VPS29	322	YLR362W	STE11	S540L
VPS29	322	YPR082C	DIB1	Y74F
VPS29	325	YCL032W	STE50	Q184*
VPS29	325	YJL020C	BBC1	(341-361/3474 nt)
VPS29	325	YKL014C	URB1	Q440K
CHL4	355	YBR150C	TBS1	(2855-2857/3285 nt)
CHL4	355	YOR360C	PDE2	D272G
CTF19	374	YOR316C	COT1	S238Y
CTF19	374	YOR360C	PDE2	K286*
CTF19	377	YBL047C	EDE1	D1221Y
CTF19	377	YMR189W	GCV2	S89T
CTF19	377	YOR212W	STE4	(673/1272 nt)
CTF19	381	YBR158W	AMN1	T93K
CTF19	381	YGL094C	PAN2	G883*
CTF19	381	YHL027W	RIM101	E587G
CTF19	382	YER172C	BRR2	Y1254S
CTF19	382	YNR021W	YNR021W	S18L
CTF19	382	YOL069W	NUF2	G320A
CTF19	382	YOR360C	PDE2	(592/1581 nt)
CTF19	382	YOR360C	PDE2	I197N
IML3	394	YBR047W	FMP23	Q72H
IML3	394	YBR140C	IRA1	(6418/9279 nt)
IML3	395	YBR140C	IRA1	(8781/9279 nt)
IML3	399	YJR036C	HUL4	S177T
IML3	399	YOR360C	PDE2	Q483*
IML3	400	YBR140C	IRA1	D92Y
ARC18	411	YCR028C	FEN2	C129F
ERG3	488	YER162C	RAD4	D418N
ERG3	488	YGR184C	UBR1	Q617E
ERG3	494	YDR150W	NUM1	D617E
ERG3	494	YJR045C	SSC1	K211I
ERG3	494	YNL144C	YNL144C	A237E
ERG3	494	YOR212W	STE4	Q61*
ERG3	494	YPR148C	YPR148C	E366K
ERG5	508	YAL034C	FUN19	R112L
ERG5	508	YDR068W	DOS2	E259D
ERG5	508	YER155C	BEM2	G328D
ERG5	508	YHR090C	YNG2	(424-426/849 nt)
BMH1	588	YOR360C	PDE2	H265P
BMH1	589	YOR347C	PYK2	D100H
BMH1	593	YBR140C	IRA1	(613/9279 nt)
BMH1	593	YDR244W	PEX5	T469S
BMH1	593	YJR141W	YJR141W	N297T
SFL1	649	YPL210C	SRP72	N543K
SOK2	669	YLR398C	SKI2	G1139A
SOK2	672	YBL075C	SSA3	E356D
SOK2	673	YLR362W	STE11	Y430*
SOK2	673	YML075C	HMG1	E584K
SOK2	673	YOR028C	CIN5	A245P
HO	690	YEL061C	CIN8	(1983/3003 nt)
HO	698	YCR073C	SSK22	T8R
HO	698	YNL098C	RAS2	A73S
ADE2	710	YDR153C	ENT5	S289T
ADE2	710	YER137C	YER137C	T111I
ADE2	710	YIL001W	YIL001W	I505T
ADE2	710	YLR362W	STE11	Q562*
ADE2	710	YMR061W	RNA14	M185R
ADE2	710	YMR300C	ADE4	(347/1533 nt)
ADE2	711	YDR103W	STE5	D650Y
ADE2	711	YLR357W	RSC2	Q455E
ADE2	711	YMR300C	ADE4	Y263D
ADE2	712	YDR285W	ZIP1	G525V
ADE2	712	YEL040W	UTR2	(1203-1205/1404 nt)
ADE2	712	YHR165C	PRP8	S2235C
ADE2	712	YLR362W	STE11	Q3*
ADE2	712	YMR300C	ADE4	C2S
ADE2	712	YOR317W	FAA1	L160F
ADE2	713	YCR065W	HCM1	S84T
ADE2	713	YDR408C	ADE8	A21G
ADE2	713	YER141W	COX15	L443F
ADE2	713	YJR046W	TAH11	Q413K
ADE2	713	YML019W	OST6	A280V
ADE2	713	YMR300C	ADE4	S212L
ADE2	713	YNL016W	PUB1	F370L
ADE2	713	YOR212W	STE4	D356Y
ADE2	713	YOR320C	GNT1	P421T
ADE2	713	YOR360C	PDE2	(1063/1581 nt)
ADE2	713	YPR125W	YLH47	G116V
ADE2	714	YGR061C	ADE6	R1064*
ADE2	714	YNL163C	RIA1	R259M
ADE2	714	YOL081W	IRA2	K2534N
ADE2	714	YOR007C	SGT2	S161Y
