# Supplementary material for: Modular epistasis and the compensatory evolution of gene deletion mutants
Source: PLoS Genet. 2019 Feb 15;15(2):e1007958. doi: 10.1371/journal.pgen.1007958 (PMC6395002; doi:10.1371/journal.pgen.1007958)
Supplement: S5 Data — (TSV) [file pgen.1007958.s016.tsv]

ORF	Cluster
YBL099W	NA
YBR026C	1
YBR221C	1
YHR067W	1
YJL046W	1
YLR239C	1
YBR037C	2
YBR179C	2
YBR282W	2
YCR071C	2
YDR065W	2
YDR375C	2
YER017C	2
YGR215W	2
YHR168W	2
YJL180C	2
YJR144W	2
YKL016C	2
YNL252C	2
YNL284C	2
YNL315C	2
YNR036C	2
YBR106W	NA
YBR163W	NA
YBR173C	3
YDL020C	3
YBR181C	4
YBR267W	4
YDL082W	4
YDL130W	4
YDR382W	4
YER074W	4
YGL105W	4
YML024W	4
YNL069C	4
YOR182C	4
YOR183W	4
YBR189W	NA
YBR200W	5
YDL006W	5
YDR484W	5
YER083C	5
YGL020C	5
YGL095C	5
YGR229C	5
YJL029C	5
YJR118C	5
YLR396C	5
YMR077C	5
YPL045W	5
YCR024C	NA
YCR028C	NA
YCR028C-A	NA
YCR094W	NA
YDL047W	NA
YDL075W	NA
YDL081C	NA
YDL090C	NA
YDL115C	6
YDL185W	6
YDL192W	6
YEL027W	6
YEL051W	6
YFL023W	6
YGR105W	6
YJR032W	6
YLR418C	6
YPR036W	6
YDL151C	NA
YDL160C	NA
YDL198C	NA
YDR017C	NA
YDR136C	NA
YDR176W	NA
YDR204W	7
YOL023W	7
YDR207C	NA
YDR226W	NA
YDR237W	NA
YDR241W	NA
YDR322W	NA
YDR363W	8
YDR369C	8
YER016W	8
YGL163C	8
YGL240W	8
YJL047C	8
YJL115W	8
YLL002W	8
YLR320W	8
YML032C	8
YMR224C	8
YNL025C	8
YNL250W	8
YOL076W	8
YOR026W	8
YPL024W	8
YPL042C	8
YPR070W	8
YPR101W	8
YPR135W	8
YDR432W	NA
YDR450W	9
YOR096W	9
YDR507C	NA
YEL044W	NA
YER014C-A	NA
YER014W	NA
YER087W	NA
YFR001W	NA
YGL070C	NA
YGL076C	NA
YGL211W	10
YIL008W	10
YLR384C	10
YPL086C	10
YPL101W	10
YGL219C	NA
YGL223C	NA
YGR092W	NA
YGR101W	NA
YGR104C	NA
YGR159C	NA
YGR252W	NA
YGR272C	NA
YGR285C	NA
YHL011C	NA
YHR004C	NA
YHR034C	11
YKL204W	11
YHR041C	NA
YHR059W	NA
YHR147C	NA
YIL040W	NA
YJL062W-A	NA
YJL124C	NA
YJL188C	NA
YJL189W	NA
YJR090C	NA
YJR122W	NA
YJR145C	NA
YKL009W	NA
YKL057C	NA
YKL119C	NA
YKL212W	NA
YKR074W	NA
YLL027W	NA
YLR027C	NA
YLR062C	NA
YLR074C	NA
YLR079W	NA
YLR226W	NA
YLR312W-A	NA
YLR322W	NA
YLR357W	NA
YLR372W	NA
YLR373C	NA
YLR403W	NA
YLR448W	NA
YML112W	NA
YMR089C	NA
YNL005C	NA
YNL059C	NA
YNL081C	NA
YNL215W	NA
YNL225C	NA
YNL248C	NA
YNR052C	NA
YOL004W	NA
YOL006C	NA
YOL096C	NA
YOR035C	NA
YOR078W	NA
YOR158W	NA
YOR211C	NA
YOR241W	NA
YOR305W	NA
YPL078C	NA
YPL097W	NA
YPL106C	NA
YPL161C	NA
YPL180W	NA
YPL271W	NA
YPR043W	NA
YPR067W	NA
YPR100W	NA
YPR134W	NA
